# Supplementary material for: The novel ITPR1 p.Phe2566Ser variant impairs IP3R1‐mediated Ca2+ release and is associated with ataxia and miosis
Source: J Intern Med. 2026 Feb 28;299(5):643–8. doi: 10.1111/joim.70081 (PMC13061096; doi:10.1111/joim.70081)
Supplement: Supplementary file 2 — Table S2: Genetic and clinical information on the current case and previously published cases with miosis and ITPR1 variants. [file JOIM-299-643-s006.xlsx]

## Sheet: Blad1
	Number of individuals	ITPR1-Variant	Protein domain	Early onset ataxia	Miosis	MRI	Intelectual disability	Craniofacial dysmorphism	Other signs
Casey et al. (2017)	3	c.106C>T, p.Arg36Cys	Suppressor	Yes	Yes	Normal (2/3)	Mild	Yes	Hypotonia, atrial septal defect (1/3), keratoconus (1/3)
Chesneau et al. (2024)	1	c.107G>C, p.Arg36Pro	Suppressor	Yes	Yes	Normal for age	Mild	Yes	Growth delay, mild pyramidal syndrome
Current study	5	c.7697T>C, p.Phe2566Ser	Channel	Yes	Yes (4/5)	Mild WMA (1/5)	No	No	Mirror movements (1/5)
